# Supplementary material for: In Vitro and In Vivo Studies of a Verapamil-Containing Gastroretentive Solid Foam Capsule
Source: Pharmaceutics. 2022 Feb 2;14(2):350. doi: 10.3390/pharmaceutics14020350 (PMC8878168; doi:10.3390/pharmaceutics14020350)
Supplement: Supplementary file 1 [file pharmaceutics-14-00350-s001.zip]

Archive with 1 entries (1 files):
- pharmaceutics-1536882-supplementary.pdf
